# Supplementary material for: The effect of career calling on medicine students’ learning engagement: chain mediation roles of career decision self-efficacy and career adaptability
Source: Front Med (Lausanne). 2024 Nov 27;11:1418879. doi: 10.3389/fmed.2024.1418879 (PMC11631594; doi:10.3389/fmed.2024.1418879)
Supplement: Supplementary file 2 [file Table_2.XLSX]

## Sheet: 医药卫生数据-处理1
序号	所用时间	@1、性别	@2、您所学的专业是？	@3、您的年级：	@4、生源地：	@5、您就读高中类别：	@6、您现在所学的专业是否是您自己的意愿	@7、父亲受教育程度：	@8、母亲受教育程度：	CC01	CC02	LE01	LE02	LE03	LE04	LE05	LE06	LE07	LE08	LE09	LE10	LE11	LE12	LE13	LE14	LE15	LE16	LE17	CA01	CA02	CA03	CA04	CA05	CA06	CA07	CA08	CA09	CA10	CA11	CA12	CA13	CA14	CA15	CA16	CA17	CA18	CA19	CA20	CA21
7	120秒	2	1	3	2	2	1	3	1	4	4	4	4	4	4	4	4	4	4	4	4	4	4	4	4	4	4	4	2	2	2	2	2	2	2	2	2	2	2	2	2	2	2	2	2	2	2	2	2
105	121秒	2	2	3	1	3	1	1	1	5	5	4	4	4	4	4	4	4	4	4	4	4	4	4	4	4	4	4	4	4	4	4	4	4	4	4	4	4	4	4	4	4	4	4	4	3	4	4	3
217	121秒	1	1	2	1	2	1	2	1	5	5	5	5	5	5	5	5	5	5	5	5	5	5	5	5	5	5	5	5	5	5	5	5	5	5	5	5	5	5	5	5	5	5	5	5	5	5	5	5
186	122秒	2	2	3	1	1	1	2	2	5	5	5	5	5	5	5	5	5	5	5	5	5	5	5	5	5	5	5	5	5	5	5	5	5	5	5	5	5	5	5	5	5	5	5	5	5	5	5	5
210	123秒	2	2	3	1	1	1	2	2	4	4	4	4	4	4	4	4	4	4	4	4	4	4	4	4	4	4	4	4	4	4	4	4	4	4	4	4	4	4	4	4	4	4	4	4	4	4	4	4
216	123秒	2	2	3	1	1	1	2	2	4	4	3	4	4	3	4	5	4	4	4	4	4	4	4	4	4	4	4	4	4	4	4	4	4	4	4	4	4	4	4	4	4	4	4	4	4	4	4	4
267	123秒	1	2	2	1	2	2	1	1	4	4	4	4	4	4	4	4	4	4	4	4	4	4	4	4	4	4	4	4	4	4	4	4	4	4	4	4	4	4	4	4	4	4	4	4	4	4	4	3
48	124秒	1	2	3	2	2	1	3	3	4	5	3	4	4	2	3	4	4	4	3	3	3	3	4	5	3	4	4	4	4	4	4	4	5	5	5	5	4	5	4	4	4	4	4	4	4	4	4	4
46	125秒	2	2	1	1	2	1	2	2	5	5	5	5	5	4	4	5	5	5	5	5	5	5	5	5	2	5	5	5	5	5	5	5	5	5	5	5	5	5	5	5	5	5	5	5	5	5	5	5
197	125秒	1	2	1	1	2	1	1	2	4	4	3	3	3	3	3	3	3	3	3	3	3	3	3	3	3	3	3	4	4	4	4	4	4	4	4	4	4	4	4	4	4	4	4	4	4	4	4	4
11	126秒	2	5	1	1	2	2	1	1	5	5	1	4	4	1	2	2	4	4	2	2	4	2	4	4	4	4	4	5	5	5	5	5	5	5	5	5	5	5	5	5	5	5	5	5	5	5	5	5
22	126秒	1	1	3	1	2	1	2	2	5	5	5	5	5	5	5	5	5	5	5	5	5	5	5	5	5	5	5	5	5	5	5	5	5	5	5	5	5	5	5	5	5	5	5	5	5	5	5	5
92	126秒	2	2	1	1	2	1	1	1	4	4	4	4	4	4	4	4	4	4	4	4	4	4	4	4	4	4	4	4	4	4	4	4	4	5	5	4	4	5	5	4	4	4	4	4	4	4	4	4
248	126秒	2	2	2	1	2	2	2	2	3	3	2	2	2	2	4	4	4	4	3	2	3	3	3	3	3	3	3	3	3	3	3	3	3	3	3	3	3	3	3	3	5	3	3	2	2	2	2	2
1	127秒	2	1	1	3	2	1	4	4	1	1	4	4	4	4	4	4	4	4	4	4	4	4	4	4	4	4	4	4	4	4	4	4	4	4	4	4	4	4	4	4	4	4	4	4	4	4	4	4
75	127秒	1	2	3	1	2	1	2	2	4	4	4	4	4	2	4	4	4	4	4	4	4	4	4	4	3	4	4	4	4	4	4	3	3	4	5	5	5	5	5	4	4	4	4	4	4	4	4	4
185	127秒	1	2	3	1	1	1	2	1	3	3	4	4	3	3	2	3	4	3	4	4	4	4	4	3	3	3	3	3	3	3	3	3	3	3	3	3	3	3	3	3	3	3	3	3	3	3	3	3
178	128秒	2	2	3	1	1	1	1	2	4	4	4	4	4	4	4	4	4	4	4	4	4	4	4	4	4	4	4	4	4	4	4	4	4	4	4	4	4	4	4	4	4	4	4	4	4	4	4	4
28	130秒	1	2	3	1	2	1	1	1	5	5	5	5	5	5	5	5	5	5	1	5	5	5	5	5	5	5	5	5	5	5	5	5	5	5	5	5	5	5	5	5	5	5	5	5	5	5	5	5
229	130秒	2	2	3	1	1	1	1	2	5	5	4	4	4	3	4	4	4	4	4	4	4	4	4	4	4	4	4	4	4	4	4	4	4	4	4	4	4	4	4	4	4	4	4	4	4	4	4	4
275	131秒	1	2	2	1	1	2	1	1	4	4	3	3	3	3	3	3	3	3	3	3	3	3	4	4	3	2	4	4	4	4	4	3	3	3	5	5	5	5	5	5	5	5	5	5	5	5	5	5
319	131秒	2	2	2	1	1	2	2	1	5	5	5	5	5	5	4	4	4	4	4	4	4	4	5	5	4	4	4	4	4	4	4	4	4	4	4	4	4	4	4	4	4	4	4	4	4	4	4	4
109	132秒	2	1	2	1	2	1	1	1	3	4	3	4	4	3	3	4	3	4	4	4	4	3	4	4	4	3	3	4	4	4	4	4	4	4	3	4	3	3	4	4	4	3	4	4	3	4	4	4
25	133秒	2	2	1	1	1	1	2	2	4	4	4	4	4	4	4	4	4	4	4	4	4	4	4	4	4	4	4	3	3	3	3	3	3	4	3	3	3	3	3	3	3	3	3	3	3	3	3	3
43	133秒	2	2	3	1	2	1	3	1	4	4	4	4	4	3	3	4	4	4	4	4	4	4	4	4	4	4	4	4	4	4	4	4	4	4	4	4	4	4	4	4	4	4	4	4	4	4	4	4
96	133秒	1	1	2	2	2	1	1	1	4	4	5	5	5	5	5	5	5	5	5	5	5	5	5	5	5	5	5	5	5	5	5	5	5	5	5	5	5	5	5	5	5	5	5	5	5	5	5	5
121	133秒	2	5	1	1	2	1	2	1	4	4	4	4	4	4	4	4	4	4	4	4	4	4	4	4	4	4	4	4	4	4	4	4	4	4	4	4	4	4	4	4	4	4	4	4	4	4	4	4
120	135秒	2	1	4	1	3	2	3	3	2	1	1	1	1	1	1	1	1	1	1	1	1	1	1	1	1	1	1	5	5	5	5	5	5	5	5	5	5	5	5	5	5	5	5	5	5	5	5	5
325	135秒	2	2	2	1	1	1	2	1	3	3	2	3	3	3	3	3	3	3	3	3	3	3	3	3	3	3	3	5	5	5	5	3	3	3	3	3	3	3	3	3	3	3	3	3	3	3	3	3
112	136秒	2	5	1	1	2	1	1	1	4	4	4	4	4	4	4	4	4	4	4	4	4	4	4	4	4	4	4	4	4	4	4	4	4	4	4	4	4	4	4	4	4	4	4	4	4	4	4	4
147	136秒	2	5	1	1	3	2	2	2	4	4	4	4	4	3	4	4	4	4	4	4	4	4	4	4	4	4	4	4	4	4	4	4	4	4	4	4	4	4	4	4	4	4	4	4	4	4	4	4
250	136秒	2	2	2	2	2	1	2	2	5	5	3	3	3	3	3	3	3	3	3	3	3	3	3	3	3	3	3	4	4	4	4	3	3	4	3	5	4	4	5	4	4	4	3	4	4	4	4	4
63	137秒	2	2	3	1	2	1	2	2	4	4	3	3	4	3	4	3	4	4	4	4	4	4	4	4	4	4	4	3	3	3	3	3	3	3	3	3	3	3	4	4	4	4	4	4	4	4	4	4
115	137秒	2	2	3	1	2	1	2	2	2	2	2	3	3	3	3	3	3	3	4	4	3	4	4	4	4	4	4	4	4	4	4	4	4	4	4	4	4	4	4	3	4	4	4	4	4	4	4	4
320	137秒	2	2	2	1	1	2	1	1	2	2	2	2	3	3	3	3	3	3	3	3	3	3	3	3	3	3	3	3	3	3	3	3	3	3	3	3	3	3	3	3	3	3	3	3	3	3	3	3
51	138秒	2	1	2	1	2	1	2	2	4	4	3	3	4	2	3	3	4	3	4	4	3	3	4	3	3	4	3	3	2	3	3	4	3	3	4	4	3	3	4	3	4	3	4	4	3	3	4	3
64	138秒	2	2	1	1	1	1	2	2	5	5	5	5	5	5	5	5	5	5	5	5	5	5	5	5	5	5	5	5	5	5	5	5	5	5	5	5	5	5	5	5	5	5	5	5	5	5	5	5
98	138秒	2	1	2	1	2	1	1	1	5	5	4	4	5	4	4	4	4	4	4	4	4	4	4	4	5	5	5	5	5	5	5	4	4	5	5	5	5	5	5	5	5	4	4	4	5	4	4	4
316	138秒	2	2	2	1	1	1	1	1	4	4	4	4	4	4	4	4	4	4	4	4	4	4	4	4	4	4	4	4	4	4	4	5	5	5	5	5	5	5	5	5	5	5	5	5	5	5	5	5
73	139秒	2	2	1	1	2	1	1	2	4	4	4	4	4	4	4	4	4	4	4	4	4	4	4	4	4	4	4	4	4	4	4	4	4	4	4	4	4	4	4	4	4	4	4	4	4	4	4	4
127	139秒	2	2	3	1	1	1	2	1	5	5	4	4	4	4	4	4	4	4	4	4	4	4	4	4	4	4	4	4	4	4	4	4	4	4	4	4	4	4	4	4	4	4	4	4	4	4	4	4
249	139秒	2	2	2	1	2	1	2	2	3	4	2	3	3	1	2	2	2	2	3	3	3	3	3	3	3	3	3	2	2	2	2	2	2	2	2	2	2	2	2	2	2	2	2	2	2	2	2	2
280	140秒	2	2	1	1	2	1	2	3	5	5	5	5	5	2	5	5	5	5	5	5	5	5	5	5	5	5	5	5	5	4	4	4	4	5	5	5	5	4	4	5	4	4	4	4	4	4	4	4
322	141秒	2	2	2	2	2	1	3	2	3	4	3	3	3	3	3	3	3	3	3	5	3	3	3	3	3	3	3	3	3	2	3	2	2	3	3	3	3	3	3	3	3	3	3	3	3	3	3	3
36	142秒	1	2	3	1	2	1	1	2	4	4	4	4	4	4	4	4	4	4	4	4	4	4	4	4	4	4	4	4	4	4	4	4	4	4	4	4	4	4	4	4	4	4	4	4	4	4	4	4
19	145秒	2	1	3	1	2	1	2	1	4	4	4	4	4	4	4	4	4	4	4	4	3	4	4	4	4	4	4	3	3	3	3	3	3	4	4	4	4	4	4	3	4	3	4	3	3	3	4	4
30	145秒	1	2	3	1	2	1	1	1	4	4	4	4	4	4	4	4	4	4	4	4	4	4	4	4	4	4	4	5	5	5	5	5	5	5	5	5	5	5	5	5	5	5	5	5	5	5	5	5
99	145秒	2	2	3	1	2	1	2	1	4	4	4	4	4	4	4	4	4	4	4	4	4	4	4	4	4	4	4	4	4	4	4	4	4	4	4	4	4	4	4	4	4	4	4	4	4	4	4	4
253	147秒	1	2	2	3	1	1	4	4	3	3	4	4	4	4	4	4	4	4	4	4	4	4	4	4	4	4	4	2	3	4	4	4	4	4	4	4	4	4	4	4	4	4	4	4	4	4	4	4
133	148秒	2	1	2	1	2	1	1	1	4	4	4	4	4	3	4	4	4	4	4	4	4	3	4	4	2	4	4	3	3	3	3	3	3	4	4	4	4	4	4	4	4	4	4	3	4	3	4	4
310	148秒	2	2	2	1	2	1	1	2	4	4	3	4	3	3	3	3	4	4	3	4	4	3	3	3	3	3	3	3	3	3	3	3	3	3	3	3	3	3	3	3	3	3	3	3	3	3	3	3
20	149秒	2	1	3	1	2	1	3	2	4	4	3	3	3	3	4	4	4	4	4	4	4	4	4	4	4	4	4	3	3	3	3	3	3	3	3	3	3	3	3	3	3	3	3	3	3	3	3	3
103	149秒	1	1	2	1	1	1	2	1	5	4	4	4	4	3	3	4	5	5	5	5	5	3	5	5	4	5	5	5	5	5	5	5	5	5	5	5	5	5	5	5	5	5	5	5	5	5	5	5
60	153秒	2	2	3	1	2	1	1	1	3	3	3	3	3	3	3	3	3	3	3	3	3	3	3	3	3	3	3	3	3	3	3	3	3	3	3	4	4	4	4	4	4	4	4	4	4	4	4	4
69	153秒	2	1	2	1	2	1	1	1	4	4	3	3	4	3	3	3	4	4	4	4	3	3	4	4	3	4	4	3	3	3	3	3	3	3	3	4	4	4	4	4	4	4	4	4	4	4	4	4
287	154秒	2	2	3	1	1	1	1	1	5	5	3	3	4	3	3	4	5	5	5	4	4	3	5	5	5	5	5	5	5	5	5	5	5	5	5	5	5	5	5	5	5	5	5	5	5	5	5	5
260	155秒	2	2	2	1	1	1	2	2	4	4	3	3	3	3	3	3	3	3	3	3	3	3	3	3	3	3	3	3	3	3	3	3	3	3	3	3	3	3	3	3	3	3	3	3	3	3	3	3
116	156秒	1	2	3	2	2	2	2	1	2	3	2	2	2	2	2	2	2	2	2	2	2	2	3	3	3	3	3	3	3	3	3	3	3	3	3	3	3	3	3	3	3	3	3	3	3	3	3	3
252	156秒	2	2	2	1	2	1	1	1	3	3	3	3	3	3	3	3	3	4	4	3	3	3	3	3	3	3	3	3	3	3	3	3	3	3	3	3	3	3	3	3	3	3	3	3	3	3	3	3
23	158秒	2	2	3	1	2	1	2	2	5	5	5	5	5	5	5	5	5	5	5	5	5	5	5	5	5	5	5	1	5	5	2	3	4	5	5	5	5	5	5	5	5	5	5	5	5	5	5	5
27	158秒	1	2	1	1	2	1	2	2	5	5	5	5	5	5	5	5	5	5	5	5	5	5	5	5	5	5	5	5	5	5	5	5	5	5	5	5	5	5	5	5	5	5	5	5	5	5	5	5
226	158秒	2	1	2	1	2	1	2	1	4	3	3	4	3	2	3	4	4	4	3	3	4	2	4	3	3	4	4	2	3	2	3	2	3	4	4	4	3	4	4	3	3	3	4	3	4	3	3	3
328	158秒	2	2	2	1	1	1	2	2	4	4	4	4	4	2	2	4	4	4	4	4	4	4	4	4	4	4	4	4	4	4	4	4	4	4	4	4	4	4	4	4	4	4	4	4	4	4	4	4
279	159秒	1	1	2	2	2	1	2	1	4	3	4	4	3	3	3	4	3	4	4	3	4	3	3	3	2	2	3	3	3	2	2	3	3	2	2	3	2	2	2	3	2	2	2	3	2	2	2	3
307	159秒	2	2	2	1	1	1	3	2	4	4	4	4	4	2	3	4	4	3	4	4	3	3	4	3	3	3	4	4	3	3	3	4	3	4	4	4	4	4	4	3	4	4	3	3	3	4	4	4
37	160秒	2	2	3	1	2	1	2	2	4	3	3	4	4	3	3	3	4	4	3	4	4	4	4	4	3	3	4	3	3	3	3	4	4	4	4	4	4	4	4	3	3	3	3	4	4	4	4	3
205	160秒	1	2	1	1	2	2	2	2	4	4	4	4	4	4	4	4	4	4	4	4	4	3	4	2	4	4	4	5	5	5	5	5	5	5	5	5	5	5	5	5	5	5	5	5	5	5	5	5
12	161秒	2	1	3	1	2	2	2	3	4	4	3	4	4	3	3	3	4	4	4	5	4	4	4	4	4	4	4	4	4	4	4	4	4	4	4	4	5	4	4	4	4	4	4	4	4	4	4	4
154	162秒	1	1	2	1	2	2	2	2	4	3	3	3	2	1	3	2	3	3	3	3	3	3	4	3	3	3	3	2	2	2	2	2	2	2	2	2	2	2	2	2	2	2	2	2	2	2	2	3
160	163秒	2	1	2	2	2	1	1	2	3	3	4	4	4	3	3	4	4	4	4	4	4	3	4	4	3	4	4	2	2	2	2	2	2	5	4	4	3	4	4	4	4	4	4	4	4	4	5	4
255	163秒	2	2	2	1	1	1	2	3	4	4	4	4	4	3	4	4	4	4	4	4	5	5	5	5	5	5	5	3	4	4	4	4	4	5	5	5	5	3	5	5	5	5	5	5	5	5	4	4
31	164秒	2	2	3	2	2	1	3	3	3	3	3	3	4	1	3	3	2	3	3	3	3	3	3	3	3	3	3	2	2	2	2	2	2	2	2	2	2	2	2	2	2	2	2	2	2	2	2	2
254	164秒	2	2	2	1	1	1	2	2	4	3	3	4	4	3	4	3	3	3	4	4	4	3	3	3	3	3	3	3	3	3	3	3	3	4	3	4	4	4	4	4	4	4	4	4	4	4	4	3
263	164秒	2	2	2	2	1	1	1	1	3	3	3	3	3	3	3	3	3	3	3	3	3	3	3	3	3	3	3	3	3	3	3	3	3	3	3	3	3	3	3	3	3	3	3	3	3	3	3	3
324	164秒	2	2	2	1	2	2	2	2	3	3	2	3	3	3	3	3	3	3	3	3	3	3	3	3	3	3	3	1	1	1	1	1	1	2	1	2	1	1	1	1	2	1	2	1	2	2	2	2
10	172秒	1	1	3	1	2	1	2	1	4	4	4	4	4	2	4	4	4	4	4	4	4	4	4	4	4	4	4	4	4	4	4	4	4	4	4	4	4	4	4	4	4	4	4	4	4	4	4	4
213	173秒	2	2	3	1	1	1	2	2	5	5	4	4	4	3	4	4	4	4	4	4	4	3	4	4	3	4	4	5	5	5	5	5	5	5	5	5	5	5	5	5	5	5	5	5	5	5	5	5
338	175秒	2	5	1	1	2	1	1	1	4	4	3	4	3	3	3	3	4	4	3	3	4	4	4	4	3	3	4	3	4	4	3	4	4	4	4	4	4	4	4	4	4	4	4	4	4	4	4	4
145	177秒	2	2	3	1	1	2	1	1	5	4	3	4	4	3	3	4	4	4	4	4	4	4	4	4	3	4	4	4	4	4	4	4	4	4	4	4	4	4	5	4	4	4	4	4	4	4	4	4
151	177秒	2	2	3	1	2	1	1	1	4	4	4	4	4	4	4	4	4	4	4	4	4	4	4	4	4	4	4	4	4	4	4	4	4	4	4	4	4	4	4	4	4	4	4	4	4	4	4	4
196	177秒	2	2	3	1	1	1	2	2	4	4	4	4	4	4	4	4	4	4	4	4	4	4	4	4	4	4	4	4	4	4	4	4	4	4	4	4	4	4	4	4	4	4	4	4	4	4	4	4
68	180秒	2	1	2	1	2	1	1	1	4	3	2	3	2	1	2	3	4	3	4	4	3	4	4	4	3	3	4	3	3	3	3	3	3	3	3	3	3	3	3	3	3	3	3	3	3	3	3	3
149	181秒	2	2	3	1	3	1	2	1	4	4	3	3	3	2	2	4	4	4	4	4	4	4	4	4	4	4	4	4	3	3	3	3	3	3	3	3	3	3	3	3	3	3	3	3	3	3	3	3
157	181秒	2	1	2	1	2	2	2	2	2	2	3	2	2	2	2	2	2	2	2	2	2	2	2	2	2	2	2	1	2	2	2	1	2	2	2	4	2	3	3	3	3	3	3	3	3	3	3	3
285	181秒	2	2	3	1	2	1	2	2	4	4	4	4	4	4	4	4	4	4	4	4	4	4	4	4	4	4	4	4	4	4	4	4	4	4	4	4	4	4	4	4	4	4	4	4	4	4	4	4
198	184秒	2	2	1	1	2	1	2	2	4	4	4	4	4	4	3	3	4	4	4	4	4	4	4	4	4	4	4	4	3	4	4	3	3	4	4	4	4	4	4	4	4	4	4	4	4	4	4	4
274	184秒	1	2	2	1	2	1	3	3	4	4	4	4	4	3	4	4	4	4	4	4	4	4	4	4	4	4	4	3	4	3	4	3	3	4	4	4	4	4	4	4	4	4	4	4	4	4	4	4
278	184秒	2	5	1	1	3	2	1	2	5	5	5	3	5	3	2	4	5	5	4	4	4	3	4	4	3	4	4	3	3	3	3	4	3	3	3	4	3	3	4	3	3	4	3	3	3	3	3	3
93	185秒	2	2	1	1	3	1	2	2	4	3	4	4	3	3	3	3	3	3	3	4	4	4	4	3	3	4	4	3	3	4	4	4	3	4	3	3	4	3	4	3	4	3	3	3	4	3	3	4
32	187秒	2	2	3	1	2	1	2	2	4	5	3	4	4	3	3	4	4	4	4	5	3	3	4	3	4	4	5	2	3	3	3	3	3	3	3	3	3	4	3	3	3	3	4	3	3	3	3	3
174	188秒	2	2	3	1	1	1	2	2	5	5	5	5	5	5	5	5	5	5	5	5	5	5	5	5	5	5	5	5	5	5	5	5	5	5	5	5	5	5	5	5	5	5	5	5	5	5	5	5
256	189秒	2	2	2	1	1	1	2	2	3	3	3	3	3	3	3	3	3	3	3	3	3	3	3	3	3	3	3	3	3	3	3	3	3	3	3	3	3	3	3	3	3	3	3	3	3	3	3	3
298	189秒	2	2	3	1	1	1	1	2	4	4	4	4	4	4	4	4	4	4	4	4	4	4	4	4	4	4	4	4	4	4	4	4	4	4	4	4	4	4	4	4	4	4	4	4	4	4	4	4
293	190秒	2	2	3	1	1	1	2	2	5	5	4	4	5	3	4	4	4	4	4	4	4	4	4	4	4	4	4	4	4	4	4	4	4	4	4	4	4	4	4	4	4	4	4	4	4	4	4	4
312	190秒	2	2	2	2	1	1	2	2	4	4	3	3	4	3	4	4	3	3	3	3	3	3	4	3	3	3	3	4	4	4	4	3	3	4	3	4	4	4	4	4	4	4	4	3	4	4	3	3
13	192秒	1	5	3	1	2	2	2	2	4	4	3	3	3	3	3	3	3	3	3	3	3	3	3	3	3	3	3	3	3	3	3	3	3	3	3	3	3	3	3	3	3	3	3	3	3	3	3	3
276	193秒	2	2	1	1	1	1	2	2	5	5	5	5	5	5	5	5	5	5	5	5	5	5	5	5	5	5	5	3	3	3	3	3	3	5	5	5	5	5	5	5	5	5	5	5	5	5	5	5
244	194秒	2	5	2	1	2	2	2	1	3	3	4	4	3	3	4	3	4	3	4	3	3	3	4	3	3	3	3	4	4	3	3	4	3	3	4	4	4	4	3	4	4	4	4	4	4	4	4	3
89	195秒	2	2	3	1	1	1	2	1	5	5	5	5	5	5	5	5	5	5	5	5	5	5	5	5	5	5	5	5	5	5	5	5	5	5	5	5	5	5	5	5	5	5	5	5	5	5	5	5
326	197秒	2	2	2	2	2	1	3	3	3	3	2	3	3	2	2	2	2	2	3	3	3	3	3	3	3	3	3	3	3	3	3	2	2	5	4	5	3	3	3	3	4	3	3	3	5	4	4	5
335	197秒	2	2	2	1	1	2	2	2	4	4	3	4	3	3	3	4	4	4	4	4	3	4	4	4	3	3	4	3	3	3	3	3	3	3	3	3	3	3	3	3	3	3	3	3	3	3	3	3
168	200秒	2	1	2	1	2	1	2	2	5	4	4	4	5	3	3	3	4	4	4	4	4	4	4	4	3	4	3	3	3	3	3	3	3	4	3	4	4	4	3	4	4	4	4	4	4	4	4	5
302	201秒	1	2	3	3	3	1	3	3	4	4	4	4	4	4	4	4	4	4	4	4	4	4	4	4	4	4	4	4	4	4	4	4	4	4	4	4	4	4	4	4	4	4	4	4	4	4	4	4
202	202秒	2	1	2	1	2	1	2	1	4	3	4	4	4	3	3	4	4	4	4	4	4	3	4	4	4	4	4	3	4	4	4	4	4	4	4	4	4	4	4	4	4	4	4	4	4	4	4	4
16	203秒	1	5	3	2	2	1	2	2	4	4	4	4	4	4	4	4	4	4	4	4	4	4	4	4	4	4	4	4	4	4	4	4	4	4	4	4	4	4	4	4	4	4	4	4	4	4	4	4
81	207秒	2	1	2	2	2	1	1	2	3	3	4	4	4	3	4	4	4	4	4	4	4	4	4	4	4	4	4	2	3	3	3	3	3	3	3	3	3	3	3	3	3	3	3	3	3	3	3	3
187	209秒	2	2	3	1	3	1	2	1	5	5	3	3	4	3	4	4	4	4	4	4	4	4	4	3	3	3	4	4	3	4	3	3	3	3	3	4	3	3	3	4	3	3	3	3	3	3	3	4
257	211秒	2	2	2	1	1	1	2	1	5	5	4	4	5	3	4	4	5	5	5	5	5	3	5	4	3	4	5	4	5	5	5	5	5	5	5	5	5	5	5	5	5	5	5	4	5	5	5	5
201	212秒	2	2	3	1	1	1	1	1	5	5	3	3	3	2	3	4	4	4	4	4	4	3	4	4	3	4	3	3	3	3	3	3	3	4	4	4	3	5	5	4	5	4	4	4	4	4	4	4
108	216秒	2	2	3	1	2	1	1	2	3	4	3	3	4	3	3	3	3	3	4	4	3	3	4	3	4	4	4	3	5	4	4	3	3	4	4	4	4	4	4	4	3	3	4	4	4	4	4	4
334	216秒	2	2	2	2	1	1	2	3	3	3	3	3	3	3	2	2	2	2	3	3	3	3	4	2	2	1	2	2	2	5	2	2	2	5	2	2	2	2	2	2	2	2	2	2	2	2	2	2
82	217秒	1	1	2	1	2	1	2	1	5	5	4	4	5	2	2	3	5	5	4	4	4	3	4	4	3	3	4	3	3	3	3	4	3	4	4	4	4	4	4	4	4	4	4	3	3	4	4	4
83	217秒	2	1	2	1	2	1	1	1	4	3	3	3	4	2	3	3	3	3	3	3	3	3	4	4	3	3	3	1	3	2	3	2	3	4	4	4	4	4	3	2	3	3	3	3	3	3	3	3
258	217秒	2	2	2	1	1	1	2	2	4	4	3	4	3	3	3	4	4	4	4	4	4	3	4	3	3	3	3	3	2	2	2	2	2	2	2	3	2	3	2	2	3	3	2	2	2	3	4	3
259	217秒	2	2	2	1	1	1	1	1	5	5	4	3	4	3	3	4	4	4	4	4	3	3	4	3	3	3	3	3	3	3	3	3	3	3	3	4	4	4	4	4	4	4	4	1	3	3	3	3
315	218秒	2	2	2	1	1	1	2	2	4	4	3	3	4	3	3	3	3	3	4	3	3	3	3	3	3	3	3	4	4	4	3	3	3	4	3	4	3	3	3	3	4	3	4	3	3	3	4	3
200	220秒	2	1	2	1	1	1	2	1	3	3	3	4	4	2	2	3	4	4	3	4	4	4	4	4	4	2	2	3	4	4	4	4	4	4	4	4	4	4	4	4	4	4	4	2	2	4	4	4
240	220秒	1	5	1	1	2	2	2	2	3	4	4	4	3	3	4	3	4	4	4	4	4	4	4	3	3	3	4	4	4	4	3	3	3	5	3	4	4	4	4	3	3	3	3	4	3	4	3	4
177	221秒	2	1	2	2	2	1	2	2	3	4	4	4	4	3	4	3	3	2	4	4	4	3	4	4	2	2	3	2	3	3	3	3	3	5	3	4	3	4	5	4	2	2	2	4	4	4	4	4
239	222秒	2	5	1	2	2	2	2	2	3	3	3	4	3	2	2	4	4	3	5	5	5	3	3	3	3	3	5	2	3	3	3	3	3	4	2	4	4	4	4	4	4	4	3	4	5	4	5	3
164	226秒	2	2	3	1	1	2	2	2	3	4	3	3	3	3	3	3	3	3	3	3	3	3	3	3	3	3	3	5	4	4	4	5	4	5	4	5	5	3	2	5	5	5	5	5	5	5	5	5
327	226秒	2	2	2	2	1	2	2	3	3	3	2	3	3	2	2	2	3	3	3	3	2	2	3	3	2	3	3	2	2	2	2	1	2	2	2	2	2	2	2	2	2	1	1	2	2	2	2	2
261	227秒	2	2	2	1	1	1	2	2	3	3	3	3	3	2	3	3	3	3	2	4	4	3	4	3	3	3	4	4	4	4	4	4	4	4	4	4	4	4	4	4	4	4	4	4	4	4	4	4
272	228秒	2	2	2	1	1	1	1	1	4	4	3	3	3	3	3	3	3	3	3	3	3	3	3	3	3	3	3	3	3	3	3	3	3	3	3	3	3	3	3	3	3	3	3	3	3	3	3	3
318	228秒	2	2	2	1	1	2	2	2	3	3	3	3	3	3	4	4	5	4	4	4	4	4	4	4	4	4	4	2	2	2	2	2	2	2	2	2	2	2	2	2	2	2	2	2	2	2	2	2
264	229秒	2	2	2	1	1	1	2	2	3	3	2	2	3	3	4	3	4	3	3	3	3	3	4	3	3	3	3	2	3	3	3	2	3	3	3	3	3	3	3	3	3	3	3	3	3	2	3	2
330	229秒	1	2	2	1	2	1	1	1	5	5	4	4	5	3	3	3	4	4	4	3	4	5	5	3	4	3	4	4	4	5	4	3	3	5	4	4	5	5	5	4	4	5	5	4	4	5	4	4
262	231秒	2	2	2	1	1	1	2	2	3	3	3	3	3	3	3	3	3	3	3	3	3	3	3	3	3	3	3	3	3	3	3	3	3	3	3	3	3	3	3	3	3	3	3	3	3	3	3	3
132	233秒	2	1	2	1	2	1	2	2	5	5	4	3	4	3	3	3	4	4	4	4	3	3	4	4	3	3	4	3	3	3	3	3	3	5	3	4	4	4	5	3	4	4	4	4	4	4	4	4
206	233秒	1	2	1	1	2	1	1	2	4	4	4	4	4	4	4	4	4	4	4	4	4	4	4	4	4	4	4	4	4	4	4	4	4	4	4	4	4	4	4	4	4	4	4	4	4	4	4	4
126	235秒	1	1	2	1	2	1	2	2	5	5	5	5	5	4	5	5	5	5	5	5	5	4	4	5	4	4	5	5	5	5	5	5	5	5	5	5	5	5	5	5	5	5	5	5	5	5	5	5
329	237秒	2	2	2	1	2	1	2	2	3	4	3	3	3	2	2	3	4	3	3	4	3	3	4	4	3	3	4	4	4	4	4	4	4	3	4	4	4	4	4	4	4	4	4	3	4	3	4	4
146	238秒	2	2	3	2	2	1	1	1	5	5	4	4	5	4	5	5	5	5	5	5	5	4	5	5	5	4	5	3	3	3	3	4	3	5	5	5	5	4	4	5	5	5	5	5	5	5	5	5
70	241秒	1	2	1	1	2	1	3	3	3	3	2	2	4	2	2	2	4	4	2	4	4	4	4	4	4	4	4	3	4	2	3	2	2	2	3	4	3	2	3	3	3	3	3	3	2	2	3	3
90	243秒	1	1	2	1	1	1	1	1	3	3	3	4	4	3	2	4	4	4	3	4	4	4	4	3	3	3	4	3	3	3	3	3	2	3	3	4	4	4	4	3	3	3	3	3	4	3	3	3
265	245秒	2	2	2	1	1	1	1	1	4	4	4	3	3	3	3	3	4	3	3	4	4	4	4	3	3	3	4	2	4	3	4	3	3	4	3	4	4	4	3	4	4	4	4	4	4	4	4	4
221	246秒	2	2	3	1	2	1	1	1	4	4	4	4	4	4	4	4	4	4	4	4	4	4	4	4	4	4	4	4	4	4	4	4	4	4	4	4	4	4	4	4	4	4	4	4	4	4	4	4
91	247秒	2	1	2	1	2	2	2	2	1	3	4	4	5	2	3	3	4	5	4	4	5	2	4	3	4	4	5	3	4	4	4	4	3	4	4	4	4	4	4	4	4	3	3	4	4	4	4	4
119	247秒	2	5	1	1	2	1	2	2	4	4	4	4	4	4	4	4	4	4	4	4	4	4	4	4	4	4	4	4	4	4	4	4	4	4	4	4	4	4	4	4	4	4	4	4	4	4	4	4
14	253秒	1	5	4	1	2	1	2	2	4	2	3	3	4	3	2	3	5	4	4	5	5	4	5	4	3	3	4	3	2	3	3	2	2	3	4	4	4	4	4	4	4	4	4	3	4	3	4	4
88	255秒	2	2	3	1	2	1	1	1	4	4	4	4	4	4	4	4	4	4	4	4	4	4	4	4	4	4	4	4	4	4	4	3	3	4	4	4	4	4	4	4	4	4	4	3	4	4	4	4
266	256秒	2	2	2	1	1	1	2	1	4	4	3	3	3	3	3	3	3	3	3	4	4	3	4	3	3	3	4	3	3	3	3	3	3	4	3	4	4	4	4	3	3	3	3	3	3	4	4	3
331	257秒	2	2	2	2	2	1	3	3	5	5	3	3	3	3	3	3	5	3	3	3	3	3	4	3	3	3	3	3	4	4	3	3	3	5	5	4	4	4	4	4	4	3	4	3	4	3	4	3
167	261秒	2	1	2	1	2	1	2	2	4	3	4	4	4	4	4	4	4	4	4	4	4	3	4	4	3	4	4	4	4	4	4	4	4	4	4	5	5	5	5	3	4	4	4	5	5	4	5	5
332	263秒	2	2	2	1	1	1	1	2	4	4	4	4	4	3	3	4	4	4	4	4	4	4	4	4	3	4	4	3	3	3	3	3	3	3	3	5	3	3	3	3	4	4	3	3	3	3	3	4
113	264秒	2	1	2	1	2	1	1	1	4	3	3	2	2	2	3	2	3	2	4	4	3	3	4	3	3	3	4	1	1	2	1	1	1	4	1	3	2	3	3	3	3	2	3	1	2	2	3	3
102	265秒	2	2	1	1	1	1	2	2	5	4	3	4	3	3	4	3	4	4	4	4	4	4	3	4	4	3	4	4	4	4	4	4	4	5	5	5	5	5	5	3	3	3	3	4	4	4	4	4
241	266秒	2	5	1	1	1	1	1	1	3	3	3	3	3	1	2	2	3	2	2	2	2	3	4	4	3	2	2	2	2	2	2	2	2	2	2	4	2	5	5	3	3	3	3	3	3	3	3	3
6	269秒	2	5	2	1	2	2	2	1	1	3	3	3	4	1	3	3	4	3	3	4	3	3	4	3	3	3	3	3	4	4	3	3	4	4	4	4	4	4	4	4	4	4	4	3	4	4	5	4
35	270秒	2	2	3	1	2	2	2	3	4	4	3	3	3	3	3	3	5	4	4	3	4	4	4	4	3	4	4	1	3	3	3	2	2	2	2	3	2	3	3	3	3	3	3	3	3	3	3	3
214	283秒	2	1	2	2	2	2	1	1	4	4	4	3	3	3	3	3	4	4	4	4	3	4	4	3	3	3	4	3	3	3	3	3	3	3	3	3	3	3	3	3	3	3	3	3	3	3	3	3
100	287秒	2	1	2	1	2	1	2	2	3	4	3	4	4	3	3	4	4	4	4	4	4	4	4	4	3	3	4	3	3	4	4	3	3	4	4	4	4	4	4	4	4	4	4	4	4	4	4	4
183	295秒	2	2	3	1	1	1	1	1	5	5	2	3	2	1	1	2	3	3	4	3	4	3	2	2	2	2	2	3	3	3	3	3	3	3	3	3	3	3	3	3	3	3	3	3	3	3	3	3
128	296秒	2	2	3	2	2	2	2	1	4	3	2	4	4	2	2	4	4	4	4	4	4	4	4	4	4	4	4	3	3	3	5	4	4	4	4	3	3	3	3	3	3	3	3	3	3	3	3	3
277	296秒	2	2	1	1	1	1	2	2	4	4	3	4	4	3	3	4	4	4	4	3	4	3	3	4	4	3	4	4	4	4	4	4	4	4	4	4	4	4	4	3	3	3	3	3	3	3	3	3
150	304秒	2	2	3	2	3	1	3	4	4	4	3	3	4	3	4	4	4	3	4	4	3	4	4	3	3	3	4	4	4	4	4	4	4	5	5	5	4	5	4	4	5	4	4	4	4	4	4	4
268	305秒	2	2	2	1	1	1	3	2	5	5	4	4	3	2	2	2	4	3	3	4	3	2	4	3	3	3	2	2	3	3	4	3	3	2	4	3	3	4	4	4	3	4	4	3	4	4	4	4
333	305秒	1	2	2	1	1	1	2	2	4	3	3	3	3	3	3	3	3	3	3	3	3	3	3	3	3	3	3	1	2	1	1	1	1	1	2	5	5	5	5	5	5	5	5	1	1	1	5	2
33	308秒	2	2	1	1	2	1	1	2	3	3	3	3	3	3	3	3	3	3	4	4	4	4	4	4	4	4	4	3	3	3	3	3	3	3	3	3	3	3	3	3	3	3	3	3	3	3	3	3
8	330秒	2	1	3	1	2	2	2	2	4	4	4	4	4	3	3	4	4	4	4	4	4	4	4	4	3	3	4	3	3	3	3	4	3	4	4	4	4	4	4	4	4	4	4	4	4	4	4	4
124	346秒	2	2	3	1	1	1	3	3	4	4	2	4	3	1	3	3	4	4	4	4	4	3	4	3	3	3	4	3	3	3	3	4	4	4	4	4	3	4	4	4	4	4	4	3	4	4	4	4
269	346秒	2	2	2	1	2	1	2	2	4	4	1	3	4	1	2	3	3	4	3	4	4	2	4	1	1	3	3	2	3	3	2	2	2	5	5	5	5	4	5	5	5	5	5	4	4	4	4	5
85	351秒	1	2	1	1	2	1	1	2	4	5	4	5	5	4	3	4	5	4	5	5	4	4	5	5	4	4	5	4	4	4	4	4	4	4	3	5	4	4	4	4	4	5	5	5	4	4	5	4
271	363秒	2	2	2	2	1	1	2	2	4	4	3	4	5	2	4	4	4	4	4	4	4	4	4	4	4	4	4	1	4	1	5	2	4	4	4	4	4	4	4	4	4	4	4	4	4	4	4	4
44	370秒	2	2	3	2	1	1	2	3	4	4	3	3	4	3	3	3	4	4	4	4	4	3	3	3	3	3	3	2	2	2	2	2	2	4	4	4	4	4	4	4	4	4	4	4	4	4	4	4
273	376秒	2	2	2	1	1	2	2	2	3	2	1	1	1	1	1	1	2	1	1	1	1	1	1	1	1	1	4	4	3	2	1	2	2	3	3	3	4	4	4	3	2	1	2	2	3	3	3	3
270	377秒	2	2	2	1	1	1	2	2	4	4	3	3	4	3	4	4	4	4	4	4	3	3	5	3	3	3	3	4	4	4	3	4	4	5	5	5	4	5	5	5	5	5	4	3	2	3	4	5
192	407秒	1	5	1	1	2	2	2	1	3	2	2	3	3	3	2	2	4	4	3	4	2	3	3	4	3	3	4	2	2	3	2	1	1	1	3	3	4	4	4	4	2	4	4	3	2	3	4	3
170	446秒	2	2	1	1	2	1	2	2	4	4	4	4	4	2	4	4	5	4	4	4	3	2	4	4	4	4	4	3	4	3	2	3	4	4	2	5	4	4	3	3	4	4	4	4	4	4	4	4
208	531秒	2	2	3	1	1	1	2	2	4	4	2	4	3	4	3	4	5	5	4	4	4	4	4	4	3	4	4	4	4	4	3	4	4	5	5	5	5	5	5	4	4	4	4	3	3	4	4	4
130	566秒	2	2	3	1	2	1	2	2	4	4	3	3	4	3	3	3	5	5	3	4	3	3	3	3	2	4	4	3	4	4	4	4	4	5	3	3	3	2	4	4	4	4	4	4	3	3	3	3
172	579秒	1	2	3	1	2	1	1	2	3	3	5	4	4	4	3	3	4	4	5	5	5	4	5	4	5	5	5	3	4	4	5	4	4	4	4	5	5	5	5	5	5	5	5	5	5	5	5	5
131	581秒	2	2	3	1	1	1	1	1	5	5	3	3	3	3	3	3	3	3	3	3	4	4	5	5	1	1	3	2	5	2	2	4	4	5	5	5	5	5	5	5	5	5	5	5	5	5	5	5
[truncated: 32 more columns]
