# Supplementary material for: The effect of career calling on medicine students’ learning engagement: chain mediation roles of career decision self-efficacy and career adaptability
Source: Front Med (Lausanne). 2024 Nov 27;11:1418879. doi: 10.3389/fmed.2024.1418879 (PMC11631594; doi:10.3389/fmed.2024.1418879)
Supplement: Supplementary file 3 [file Data_Sheet_1.ZIP]

Archive with 5 entries (5 files):
- process of data analysis process/01sample data.spv
- process of data analysis process/02Cronbach's alpha.spv
- process of data analysis process/03Common method bias test.spv
- process of data analysis process/04correlation analysis.spv
- process of data analysis process/05Hypothesis testing.spv
